# Supplementary material for: Sol-Gel Graphene Oxide-Coated Fabric Disks as Sorbents for the Automatic Sequential-Injection Column Preconcentration for Toxic Metal Determination in Distilled Spirit Drinks
Source: Molecules. 2023 Feb 23;28(5):2103. doi: 10.3390/molecules28052103 (PMC10004266; doi:10.3390/molecules28052103)
Supplement: Supplementary file 1 [file molecules-28-02103-s001.zip]

Archive with 1 entries (1 files):
- molecules-2224604-supplementary.pdf
